# Supplementary material for: Prognostic Role of Circulating Tumor Cell Trajectories in Metastatic Colorectal Cancer
Source: Cells. 2023 Apr 16;12(8):1172. doi: 10.3390/cells12081172 (PMC10136568; doi:10.3390/cells12081172)
Supplement: Supplementary file 1 [file cells-12-01172-s001.zip]

Archive with 1 entries (1 files):
- cells-2288931-supplementary.pdf
